# Supplementary material for: Predicting lung adenocarcinoma disease progression using methylation-correlated blocks and ensemble machine learning classifiers
Source: PeerJ. 2021 Feb 16;9:e10884. doi: 10.7717/peerj.10884 (PMC7894106; doi:10.7717/peerj.10884)
Supplement: Table S4 — We also carried out another procedure that combined the TCGA and the GEO datasets. We randomly divided those mixed samples into the training and the testing sets (8:2). The MCBs were identified and selected by the L1 penalty using the training set. We further analyzed the performances (AUCs) of multiple models using 10-fold cross validation in the training set. We found that the results using cross validation (training/testing) procedure were similar to that of the training/validation/testing method. MCB-29016-based classifiers were also top ranked (only based on the training set) and show good results in the testing set. The AUC in the training set (AUC 0.658) was slightly higher than that of in the testing set (AUC 0.650). The ranking was based on the AUC results of MCB-based classifiers in the training and testing sets. [file peerj-09-10884-s007.xlsx]

## Sheet: model selection training-test
MCB_no	MCB_no_identical	start	end	CpGs	location	chromosomes	length	CpGs_num	COX_cv	SVR_cv	eNet_cv	em_cv	COX_test	SVR_test	eNet_test	em_test	RP
28732	29016	360388	360392	cg01957585 cg11323985 cg26118821 cg12082271 cg22276811	chr8 : 18683936 - chr8 : 18684118	chr8	182	5	0.658703	0.562082	0.651915	0.658447	0.650334	0.562056	0.581036	0.650334	3.52636
26826	.	339405	339411	cg09426383 cg19216792 cg20747577 cg12252069 cg12140851 cg03730533 cg10180281	chr7 : 26857563 - chr7 : 26858096	chr7	533	7	0.586151	0.636281	0.614278	0.586111	0.502644	0.445412	0.457524	0.502644	4.02535
27046	.	341461	341465	cg05858889 cg21101743 cg06890747 cg12457909 cg27071152	chr7 : 39609625 - chr7 : 39609845	chr7	220	5	0.645119	0.561502	0.627519	0.645088	0.531595	0.491098	0.528075	0.531595	4.96981
27454	.	346757	346765	cg07404485 cg05342682 cg04155289 cg19678392 cg21856205 cg17330251 cg01874867 cg20119798 cg04871131	chr7 : 95324341 - chr7 : 95324891	chr7	550	9	0.589839	0.632383	0.57973	0.589925	0.578644	0.587204	0.593693	0.578644	6.06843
15377	.	193380	193385	cg25397945 cg02587316 cg18630667 cg05020604 cg04332534 cg22517995	chr19 : 36605246 - chr19 : 36605687	chr19	441	6	0.592884	0.621841	0.577002	0.593099	0.464421	0.52152	0.444484	0.464421	6.29157
29352	29648	367941	367945	cg22524061 cg14657725 cg23820828 cg03157027 cg04768602	chr8 : 98947202 - chr8 : 98947921	chr8	719	5	0.605589	0.533668	0.608092	0.605588	0.513999	0.533232	0.531347	0.513999	7.6324
14554	14716	182368	182374	cg26552621 cg02644867 cg08902698 cg14558880 cg02281970 cg19301960 cg09400566	chr19 : 1271020 - chr19 : 1271373	chr19	353	7	0.580881	0.595049	0.581857	0.581275	0.570902	0.577313	0.557798	0.570902	7.80303
9271	.	114741	114746	cg08082810 cg19610529 cg23322933 cg01449136 cg02320543 cg18103859	chr14 : 60641673 - chr14 : 60643285	chr14	1612	6	0.586432	0.564297	0.598804	0.586415	0.557497	0.534303	0.497026	0.557497	7.91206
9143	9197	112813	112818	cg01794426 cg10741025 cg24066316 cg05842348 cg11091113 cg01803925	chr14 : 36663285 - chr14 : 36664081	chr14	796	6	0.597815	0.54386	0.595483	0.597739	0.532486	0.519758	0.485515	0.532486	8.24486
5201	.	61738	61743	cg09674867 cg22030047 cg08568550 cg12906748 cg03067403 cg02382426	chr11 : 8932659 - chr11 : 8933060	chr11	401	6	0.572728	0.599247	0.560574	0.572185	0.492808	0.544785	0.53761	0.492808	8.86333
15230	15389	191563	191567	cg08173515 cg01527159 cg21651328 cg07800665 cg19211077	chr19 : 21474727 - chr19 : 21475200	chr19	473	5	0.544624	0.577993	0.59144	0.544034	0.417422	0.451617	0.38381	0.417422	9.18009
9308	.	115209	115213	cg20014063 cg27026695 cg12120359 cg26421140 cg24765602	chr14 : 64539233 - chr14 : 64539354	chr14	121	5	0.577385	0.423854	0.622022	0.577326	0.596232	0.503333	0.533152	0.596232	9.98045
16979	17146	213759	213767	cg24161793 cg06909469 cg18720905 cg17932631 cg05497345 cg13997864 cg11270393 cg08983217 cg06341177	chr2 : 96325024 - chr2 : 96325590	chr2	566	9	0.524805	0.58891	0.58105	0.524891	0.493945	0.638722	0.5973	0.493945	10.0261
24123	.	308912	308920	cg05990544 cg25485294 cg06323023 cg06005695 cg25479916 cg07991112 cg17446896 cg12408601 cg17651821	chr6 : 27873536 - chr6 : 27873906	chr6	370	9	0.606023	0.544101	0.52049	0.606239	0.59653	0.441965	0.505666	0.59653	10.0482
24065	24292	308502	308511	cg12349884 cg21269897 cg16991515 cg02599464 cg12920393 cg07636194 cg01804925 cg22272282 cg26190890 cg11179081	chr6 : 27139209 - chr6 : 27139978	chr6	769	10	0.559502	0.588409	0.554972	0.559133	0.547251	0.581614	0.582096	0.547251	10.1711
20547	.	262810	262821	cg25792651 cg24269840 cg10510478 cg16167624 cg13002957 cg12938320 cg10334121 cg23008404 cg18246056 cg10602180 cg11197945 cg05487105	chr3 : 138009850 - chr3 : 138010455	chr3	605	12	0.496565	0.56481	0.612298	0.497128	0.448551	0.45481	0.470555	0.448551	10.285
24115	.	308843	308852	cg00856041 cg22955778 cg04944806 cg25863503 cg02773756 cg10608333 cg11744777 cg20633818 cg23730575 cg26075208	chr6 : 27830677 - chr6 : 27831681	chr6	1004	10	0.493558	0.607358	0.557515	0.49457	0.471965	0.488542	0.460498	0.471965	10.4853
17471	.	220450	220454	cg01095157 cg05866854 cg25189241 cg05309280 cg20720918	chr2 : 170928164 - chr2 : 170928615	chr2	451	5	0.598938	0.40882	0.573987	0.599083	0.614209	0.436085	0.567477	0.614209	10.6006
22020	22227	282697	282704	cg16691177 cg25147158 cg05767411 cg13023646 cg14038058 cg11512289 cg25219188 cg11955878	chr4 : 164977514 - chr4 : 164977816	chr4	302	8	0.54442	0.566878	0.57621	0.544358	0.433076	0.54107	0.443489	0.433076	10.6385
17203	.	216672	216678	cg07412254 cg23006519 cg21406402 cg17204557 cg11455444 cg23689428 cg18434354	chr2 : 120465958 - chr2 : 120466434	chr2	476	7	0.564296	0.562557	0.560117	0.56371	0.582162	0.572539	0.563544	0.582162	10.8182
1467	1478	18275	18283	cg10128416 cg21906852 cg09502221 cg26855724 cg02709834 cg26690034 cg26752657 cg21535942 cg00121533	chr1 : 74732719 - chr1 : 74733434	chr1	715	9	0.596718	0.561805	0.498373	0.595734	0.522463	0.522569	0.514445	0.522463	10.8277
23168	.	296849	296863	cg07158503 cg04515200 cg13581155 cg11608150 cg06478886 cg04481923 cg18678645 cg06536614 cg26328633 cg25340688 cg26896946 cg00124993 cg08745965 cg16615357 cg18797653	chr5 : 136080004 - chr5 : 136080925	chr5	921	15	0.536289	0.572916	0.56571	0.536545	0.641012	0.456251	0.503881	0.641012	10.8839
21501	.	275013	275017	cg14227486 cg16786102 cg26871372 cg16647921 cg11028201	chr4 : 41865398 - chr4 : 41865546	chr4	148	5	0.541332	0.554083	0.58186	0.541785	0.483722	0.548523	0.561578	0.483722	11.0658
23887	.	306205	306209	cg14683017 cg09774917 cg26149682 cg24286789 cg17673897	chr6 : 10416854 - chr6 : 10417889	chr6	1035	5	0.536101	0.580961	0.540702	0.536262	0.501185	0.57983	0.503898	0.501185	11.2995
3914	.	48815	48819	cg12298562 cg24566400 cg25793377 cg18585903 cg12936747	chr10 : 93601375 - chr10 : 93601630	chr10	255	5	0.578175	0.447275	0.585987	0.57809	0.507539	0.516509	0.578275	0.507539	11.3742
7865	.	97292	97298	cg14506192 cg10802680 cg14094409 cg19529732 cg11804414 cg21805118 cg09123760	chr12 : 122227441 - chr12 : 122227666	chr12	225	7	0.542576	0.557983	0.569803	0.542779	0.515516	0.541774	0.552246	0.515516	11.3778
20194	.	257273	257278	cg15310857 cg05063999 cg11610350 cg23170347 cg21456897 cg08275638	chr3 : 64267858 - chr3 : 64268143	chr3	285	6	0.552392	0.560619	0.561426	0.55245	0.486261	0.466428	0.452921	0.486261	11.4265
1602	1609	19764	19771	cg04158367 cg26027669 cg16297569 cg17858328 cg18182148 cg24683414 cg20125091 cg23624705	chr1 : 92486883 - chr1 : 92487099	chr1	216	8	0.54245	0.603136	0.485258	0.543801	0.441013	0.531753	0.533997	0.441013	11.4574
23892	24120	306227	306232	cg02407720 cg13486532 cg10293403 cg22267770 cg20148850 cg05224741	chr6 : 10421139 - chr6 : 10422090	chr6	951	6	0.579137	0.494485	0.57215	0.579707	0.539517	0.614513	0.577199	0.539517	11.4968
8324	.	102749	102754	cg16290689 cg02247178 cg10923408 cg13614409 cg27420922 cg00424169	chr13 : 30932548 - chr13 : 30932701	chr13	153	6	0.557041	0.565713	0.540552	0.556205	0.509935	0.467389	0.450608	0.509935	11.5553
3091	.	38309	38314	cg10494981 cg17333886 cg13775636 cg23681599 cg26311782 cg24962011	chr10 : 665616 - chr10 : 666226	chr10	610	6	0.543997	0.531701	0.5854	0.543742	0.456424	0.554914	0.562471	0.456424	11.5979
27129	27402	342731	342736	cg06347454 cg07045469 cg02497785 cg07703976 cg15382258 cg01939522	chr7 : 48454922 - chr7 : 48455561	chr7	639	6	0.60369	0.527447	0.492029	0.603701	0.638544	0.522098	0.394081	0.638544	11.6272
1356	1370	16676	16680	cg15089077 cg24550149 cg19022697 cg15645660 cg11949335	chr1 : 54781194 - chr1 : 54781736	chr1	542	5	0.520356	0.542554	0.586347	0.520424	0.617356	0.579914	0.559535	0.617356	11.723
14255	.	178935	178941	cg19558029 cg12171183 cg06198398 cg20469799 cg05498007 cg05529506 cg11931731	chr18 : 46946642 - chr18 : 46947064	chr18	422	7	0.560442	0.517661	0.577911	0.560245	0.536637	0.452159	0.564641	0.536637	11.7415
19905	.	252373	252379	cg25663755 cg26113512 cg06356912 cg20885179 cg11431957 cg04660410 cg04421553	chr3 : 37993972 - chr3 : 37994570	chr3	598	7	0.498219	0.596465	0.527251	0.498151	0.530579	0.565652	0.565937	0.530579	11.9323
5706	.	68710	68715	cg01518246 cg21111471 cg08317133 cg26029577 cg10469297 cg03045325	chr11 : 64103440 - chr11 : 64103794	chr11	354	6	0.553331	0.567327	0.521587	0.553711	0.540538	0.487515	0.487719	0.540538	11.9722
24015	24244	308088	308092	cg00903676 cg01272707 cg15804105 cg27209395 cg27579711	chr6 : 26171863 - chr6 : 26172704	chr6	841	5	0.540074	0.578819	0.510082	0.540001	0.418927	0.57044	0.402792	0.418927	12.0905
4261	.	53401	53405	cg09631043 cg02519037 cg18450168 cg00244983 cg04839259	chr10 : 122112714 - chr10 : 122113763	chr10	1049	5	0.538106	0.496506	0.587766	0.538476	0.519385	0.522197	0.520596	0.519385	12.1086
24676	.	314227	314248	cg19334030 cg08962184 cg20412283 cg10403906 cg14294076 cg13794009 cg16668548 cg24108149 cg18353088 cg08973717 cg02652768 cg18216674 cg04055615 cg18785822 cg01379480 cg18330175 cg15260780 cg07584663 cg11261908 cg15264752 cg09684381 cg02257681	chr6 : 31729329 - chr6 : 31730226	chr6	897	22	0.585616	0.527138	0.517768	0.585706	0.494644	0.478326	0.477875	0.494644	12.2387
9038	.	111421	111425	cg04542489 cg25149155 cg12917475 cg05877109 cg18449389	chr14 : 23306537 - chr14 : 23307274	chr14	737	5	0.550677	0.529026	0.568452	0.550686	0.570398	0.435182	0.622374	0.570398	12.2502
16002	.	201339	201345	cg03153658 cg15170743 cg22935456 cg09265529 cg24334111 cg16722964 cg27544219	chr19 : 56567073 - chr19 : 56567426	chr19	353	7	0.575178	0.562146	0.482568	0.575707	0.493238	0.469431	0.548025	0.493238	12.2581
18656	.	236199	236206	cg14160518 cg06303238 cg19871388 cg18900591 cg04312620 cg25570495 cg24332577 cg12288473	chr20 : 51802413 - chr20 : 51802736	chr20	323	8	0.521638	0.573686	0.528953	0.521473	0.460263	0.560765	0.434649	0.460263	12.2857
29022	.	364259	364263	cg22653915 cg13492337 cg24946253 cg20480642 cg10126372	chr8 : 51809463 - chr8 : 51809678	chr8	215	5	0.557836	0.531652	0.554723	0.557753	0.561735	0.471481	0.479013	0.561735	12.4322
21268	.	272075	272079	cg13168683 cg08073882 cg10748160 cg08377398 cg04865110	chr4 : 6200652 - chr4 : 6200832	chr4	180	5	0.578492	0.497431	0.543209	0.578559	0.513372	0.519296	0.419752	0.513372	12.5125
446	451	3694	3698	cg13057898 cg18436788 cg23277830 cg17848003 cg22529645	chr1 : 3787330 - chr1 : 3787996	chr1	666	5	0.579108	0.533116	0.507927	0.579359	0.587351	0.437235	0.562652	0.587351	12.5793
16430	.	205356	205360	cg15844871 cg13491250 cg25947878 cg24770624 cg09336406	chr2 : 19868623 - chr2 : 19869146	chr2	523	5	0.578378	0.522561	0.52429	0.578403	0.484257	0.550099	0.518659	0.484257	12.5921
27181	27457	343169	343173	cg03276785 cg19259179 cg13208318 cg17235702 cg16652817	chr7 : 54888509 - chr7 : 54888906	chr7	397	5	0.564022	0.535553	0.53017	0.564137	0.518623	0.473765	0.480179	0.518623	12.6421
10588	.	133545	133553	cg08939371 cg18724928 cg18472881 cg03291024 cg13778201 cg08267442 cg01351822 cg16414568 cg08551047	chr15 : 90929829 - chr15 : 90930340	chr15	511	9	0.492348	0.55727	0.562521	0.492775	0.351434	0.509124	0.574096	0.351434	12.6821
20083	.	255274	255279	cg12150256 cg13341668 cg05118960 cg03721058 cg00840516 cg03051392	chr3 : 50322418 - chr3 : 50322746	chr3	328	6	0.542985	0.567349	0.500019	0.547596	0.450811	0.506476	0.461531	0.450811	12.6851
7199	.	87798	87802	cg07166654 cg07078225 cg15074033 cg18708986 cg18428234	chr12 : 52258436 - chr12 : 52258959	chr12	523	5	0.555145	0.525556	0.552724	0.555154	0.470621	0.507811	0.456792	0.470621	12.6937
15397	15554	193631	193636	cg25875213 cg04784475 cg22521696 cg03611452 cg25324105 cg14587524	chr19 : 37692154 - chr19 : 37692362	chr19	208	6	0.48883	0.548731	0.570428	0.489278	0.40581	0.441566	0.443335	0.40581	12.7043
15391	.	193541	193549	cg12147799 cg26734888 cg14166009 cg13687570 cg05280698 cg24834889 cg12948621 cg12024906 cg23448505	chr19 : 37334107 - chr19 : 37335107	chr19	1000	9	0.521012	0.53618	0.565559	0.521332	0.548313	0.461705	0.48478	0.548313	12.8632
25543	25789	324654	324658	cg08734918 cg08001895 cg02168857 cg06740629 cg21552709	chr6 : 93419763 - chr6 : 93419919	chr6	156	5	0.444116	0.596757	0.492496	0.444184	0.602922	0.427337	0.557984	0.602922	12.8826
16480	.	206010	206018	cg13025668 cg20387815 cg01926269 cg00674304 cg24425171 cg17736230 cg22900229 cg16302441 cg08030082	chr2 : 25168787 - chr2 : 25168971	chr2	184	9	0.52226	0.558935	0.53935	0.522613	0.450306	0.587308	0.564239	0.450306	12.8904
30763	.	386788	386794	cg17980977 cg13536258 cg20272754 cg26744369 cg00680081 cg10413105 cg27404676	chrX : 80335290 - chrX : 80335468	chrX	178	7	0.574801	0.437599	0.551166	0.574724	0.479483	0.533982	0.543543	0.479483	12.9283
523	.	4500	4504	cg06085683 cg00158227 cg00833822 cg09809932 cg26419880	chr1 : 6454603 - chr1 : 6455565	chr1	962	5	0.567837	0.513293	0.53397	0.567875	0.647263	0.502993	0.550807	0.647263	12.9288
15037	.	189211	189215	cg15939937 cg15697902 cg16860821 cg21511523 cg19263877	chr19 : 14565390 - chr19 : 14565953	chr19	563	5	0.560248	0.550217	0.502288	0.559432	0.538536	0.492492	0.451711	0.538536	13.0306
23355	.	299365	299371	cg11572744 cg20564764 cg21835622 cg15642200 cg27121584 cg02399645 cg04245935	chr5 : 147453370 - chr5 : 147454399	chr5	1029	7	0.492528	0.554902	0.554727	0.492322	0.581738	0.439865	0.562297	0.581738	13.0418
10736	.	134850	134855	cg10336108 cg12791065 cg16086130 cg26824516 cg26509022 cg26333136	chr15 : 100879057 - chr15 : 100879129	chr15	72	6	0.55599	0.416831	0.56863	0.556342	0.528197	0.523747	0.437991	0.528197	13.0625
24373	.	310915	310929	cg00947782 cg18930910 cg03343571 cg13185413 cg06249604 cg09279736 cg07382347 cg13401893 cg12633154 cg10568066 cg16078649 cg10930308 cg02188185 cg07179033 cg26730543	chr6 : 30071365 - chr6 : 30071824	chr6	459	15	0.49287	0.529681	0.576716	0.492995	0.448808	0.609733	0.530423	0.448808	13.0688
5830	.	70396	70400	cg14442997 cg18046087 cg02351179 cg15615396 cg05214125	chr11 : 66267796 - chr11 : 66267932	chr11	136	5	0.481904	0.575043	0.513548	0.481652	0.511187	0.532572	0.453833	0.511187	13.0814
5771	5833	69620	69624	cg03196265 cg26230076 cg11493197 cg25153976 cg25987171	chr11 : 65170099 - chr11 : 65170194	chr11	95	5	0.568593	0.46861	0.547526	0.568502	0.59757	0.518639	0.600782	0.59757	13.1002
17378	.	219205	219214	cg17942639 cg22278296 cg04011228 cg21338532 cg10639888 cg13218903 cg19861138 cg00522056 cg00143045 cg15400238	chr2 : 153478670 - chr2 : 153479127	chr2	457	10	0.494647	0.567789	0.520294	0.494393	0.537372	0.523894	0.475972	0.537372	13.1357
12293	.	155419	155427	cg07733457 cg04119133 cg19979355 cg11555122 cg03045721 cg16447486 cg24914404 cg14276242 cg17047734	chr17 : 5191870 - chr17 : 5192161	chr17	291	9	0.55975	0.52462	0.533334	0.559401	0.534884	0.40554	0.606332	0.534884	13.1633
7536	.	92276	92281	cg10077746 cg27365701 cg00772407 cg07239716 cg01814191 cg17740822	chr12 : 89350011 - chr12 : 89350833	chr12	822	6	0.55253	0.458693	0.567951	0.5531	0.49701	0.472659	0.598953	0.49701	13.193
14269	.	179227	179232	cg27392024 cg18234979 cg26444623 cg24391240 cg06565620 cg08633810	chr18 : 50266424 - chr18 : 50266631	chr18	207	6	0.561725	0.549585	0.484616	0.562474	0.535814	0.484126	0.541052	0.535814	13.2256
13616	.	172469	172473	cg10701033 cg14653593 cg00472840 cg26980152 cg26040060	chr17 : 78680161 - chr17 : 78680713	chr17	552	5	0.526695	0.53611	0.547803	0.526833	0.518384	0.471911	0.489558	0.518384	13.2335
2961	.	36716	36721	cg25623271 cg01809217 cg02577267 cg22879626 cg04391463 cg00081729	chr1 : 240492917 - chr1 : 240493438	chr1	521	6	0.584225	0.442525	0.516808	0.584241	0.417002	0.522338	0.459458	0.417002	13.2393
18436	18652	233182	233186	cg07071389 cg06686029 cg08101407 cg24867524 cg03105222	chr20 : 32189987 - chr20 : 32190597	chr20	610	5	0.495907	0.569147	0.511325	0.495383	0.494154	0.483409	0.563127	0.494154	13.2511
17532	17723	221213	221217	cg01749491 cg11359133 cg14118515 cg15133351 cg07411620	chr2 : 176083965 - chr2 : 176084032	chr2	67	5	0.575977	0.513613	0.510826	0.576165	0.498757	0.604657	0.453016	0.498757	13.263
21153	.	270819	270823	cg07042007 cg14405197 cg15510601 cg16735190 cg23859313	chr4 : 2301911 - chr4 : 2302134	chr4	223	5	0.561332	0.530868	0.515665	0.561292	0.593306	0.604018	0.585516	0.593306	13.278
26611	.	336774	336780	cg08797598 cg23318967 cg07554986 cg07044458 cg07628717 cg08363345 cg20534702	chr7 : 4711980 - chr7 : 4712540	chr7	560	7	0.592421	0.441123	0.491327	0.592472	0.508734	0.465854	0.540979	0.508734	13.282
13399	.	169959	169963	cg13058710 cg03917138 cg10471574 cg21049501 cg06234051	chr17 : 72123468 - chr17 : 72124401	chr17	933	5	0.556486	0.498249	0.54777	0.556466	0.468655	0.571815	0.48429	0.468655	13.2995
15847	.	199661	199670	cg14025336 cg03077453 cg20725941 cg12950007 cg27258025 cg09267217 cg22935432 cg03091337 cg08188890 cg13672300	chr19 : 52397648 - chr19 : 52398055	chr19	407	10	0.472854	0.490017	0.586533	0.473134	0.588406	0.475621	0.503672	0.588406	13.3039
12156	12275	153692	153696	cg16441919 cg10718894 cg25334860 cg20612875 cg01466631	chr17 : 1190735 - chr17 : 1191076	chr17	341	5	0.522315	0.535021	0.548837	0.522162	0.47565	0.555651	0.476763	0.47565	13.3543
16083	.	202054	202059	cg00683895 cg01859739 cg16187092 cg21155461 cg21747958 cg04352026	chr19 : 58228578 - chr19 : 58229000	chr19	422	6	0.490907	0.56587	0.521771	0.490908	0.501614	0.474586	0.512624	0.501614	13.3613
24958	.	316744	316748	cg00720839 cg16026549 cg12761728 cg07015256 cg24813704	chr6 : 32832709 - chr6 : 32832773	chr6	64	5	0.579156	0.493453	0.502875	0.579494	0.564353	0.515102	0.569664	0.564353	13.4178
946	952	10556	10560	cg23989110 cg11592082 cg09230763 cg11705208 cg26038649	chr1 : 27356648 - chr1 : 27357011	chr1	363	5	0.563412	0.509168	0.52615	0.563455	0.579177	0.622209	0.632449	0.579177	13.429
24573	.	313067	313079	cg11805138 cg17931227 cg09179646 cg22291762 cg24427850 cg26668675 cg03078486 cg22701603 cg26818629 cg27547543 cg09357589 cg14036627 cg11811828	chr6 : 31180555 - chr6 : 31180890	chr6	335	13	0.566468	0.469628	0.539595	0.566694	0.498454	0.580712	0.45215	0.498454	13.4543
27529	.	347672	347681	cg13636404 cg05165378 cg21950525 cg01079658 cg07484673 cg12457529 cg08024409 cg07121182 cg07235253 cg22758700	chr7 : 99558050 - chr7 : 99558504	chr7	454	10	0.486172	0.557777	0.538152	0.486827	0.437547	0.529813	0.4451	0.437547	13.491
11447	.	144707	144713	cg09744766 cg27158636 cg08681685 cg10144400 cg04506728 cg04653913 cg02380802	chr16 : 53373509 - chr16 : 53373897	chr16	388	7	0.548762	0.430865	0.561997	0.548714	0.485465	0.463647	0.59081	0.485465	13.4987
25405	25653	322571	322577	cg00530740 cg24906519 cg08302713 cg26752263 cg06706183 cg01015199 cg14869141	chr6 : 53544570 - chr6 : 53545259	chr6	689	7	0.544549	0.484763	0.55963	0.544596	0.515264	0.413332	0.512611	0.515264	13.5009
16885	.	212375	212382	cg22277431 cg03286235 cg14650577 cg10814856 cg23210365 cg09987562 cg05403555 cg09306214	chr2 : 75199600 - chr2 : 75199973	chr2	373	8	0.561295	0.499188	0.532741	0.561435	0.548381	0.43149	0.551248	0.548381	13.5132
12374	.	156633	156645	cg03719978 cg23404101 cg21845633 cg17044356 cg02459416 cg23671708 cg18410680 cg06518763 cg23528037 cg06614257 cg23033845 cg02021641 cg17977470	chr17 : 7854784 - chr17 : 7855537	chr17	753	13	0.591708	0.458847	0.473798	0.592177	0.52542	0.58357	0.408084	0.52542	13.5218
13484	.	170864	170869	cg06943385 cg03717570 cg00900735 cg07044414 cg07316730 cg11818853	chr17 : 75320402 - chr17 : 75320809	chr17	407	6	0.549476	0.555056	0.478401	0.549531	0.557346	0.506548	0.510052	0.557346	13.5256
5686	.	68452	68459	cg02399524 cg03932723 cg09952395 cg23728669 cg13112361 cg22250498 cg00286984 cg01967055	chr11 : 63491037 - chr11 : 63491332	chr11	295	8	0.483327	0.56852	0.506928	0.483382	0.502021	0.51125	0.493534	0.502021	13.5429
15191	.	191121	191126	cg15207422 cg26504305 cg08207377 cg19540702 cg23543615 cg12558012	chr19 : 19170160 - chr19 : 19170389	chr19	229	6	0.531289	0.493786	0.56399	0.532284	0.535043	0.560488	0.46785	0.535043	13.5865
19845	.	251436	251440	cg20899354 cg26124016 cg18094781 cg12479047 cg10712623	chr3 : 25427901 - chr3 : 25428087	chr3	186	5	0.567273	0.514379	0.507764	0.567511	0.461423	0.468338	0.508632	0.461423	13.6066
12247	12370	154787	154791	cg23770271 cg24738036 cg17074014 cg13984928 cg20765716	chr17 : 3801177 - chr17 : 3801309	chr17	132	5	0.533461	0.510445	0.550839	0.533413	0.477864	0.528046	0.543811	0.477864	13.6351
21751	.	278511	278518	cg24818145 cg10515332 cg00999950 cg18180107 cg03467027 cg07917127 cg05340658 cg17366294	chr4 : 98143171 - chr4 : 98143754	chr4	583	8	0.519681	0.539682	0.535369	0.519559	0.518458	0.358697	0.461339	0.518458	13.6772
21245	.	271914	271919	cg11682071 cg10351287 cg23300732 cg08323075 cg18827954 cg16333992	chr4 : 5051358 - chr4 : 5051870	chr4	512	6	0.53282	0.549602	0.510582	0.532812	0.415291	0.45836	0.554664	0.415291	13.6843
11974	12099	151563	151575	cg03787864 cg26537639 cg04879832 cg08843517 cg09025501 cg08177833 cg00054525 cg10246531 cg24046411 cg05744675 cg19790294 cg03870138 cg27176614	chr16 : 88650726 - chr16 : 88651582	chr16	856	13	0.52708	0.536719	0.530504	0.527203	0.48904	0.59894	0.556805	0.48904	13.6909
13563	.	171891	171896	cg04650676 cg03568017 cg07101841 cg02633924 cg25690715 cg25416067	chr17 : 77319404 - chr17 : 77319586	chr17	182	6	0.535797	0.552326	0.496607	0.535837	0.475788	0.44197	0.422271	0.475788	13.7619
17624	.	222236	222243	cg14145801 cg19535896 cg10396546 cg07548607 cg05907046 cg24617723 cg16516691 cg14762973	chr2 : 186848984 - chr2 : 186849342	chr2	358	8	0.529333	0.54798	0.513146	0.529305	0.675628	0.496912	0.472802	0.675628	13.7755
6624	.	80486	80491	cg01877500 cg01208557 cg10959649 cg15131519 cg19747968 cg12682458	chr11 : 132069434 - chr11 : 132071134	chr11	1700	6	0.504486	0.495427	0.569373	0.504435	0.57115	0.557098	0.476144	0.57115	13.7931
15246	.	191747	191751	cg02478247 cg09152619 cg08332658 cg01615818 cg07460376	chr19 : 23758405 - chr19 : 23758774	chr19	369	5	0.560972	0.511578	0.513312	0.561462	0.422787	0.419885	0.476893	0.422787	13.7951
5064	.	60193	60199	cg02798157 cg27604721 cg12433386 cg01744331 cg07123182 cg16556677 cg26963277	chr11 : 2700965 - chr11 : 2701178	chr11	213	7	0.545917	0.547324	0.485171	0.54632	0.390733	0.517261	0.524522	0.390733	13.8398
22878	.	292066	292070	cg00579250 cg06407470 cg00234691 cg06705526 cg00924796	chr5 : 76082965 - chr5 : 76083691	chr5	726	5	0.492035	0.571006	0.46641	0.491412	0.485993	0.574135	0.560526	0.485993	13.8408
14107	.	177274	177279	cg03245632 cg18309817 cg12072560 cg00851770 cg15063116 cg20950011	chr18 : 12254149 - chr18 : 12254379	chr18	230	6	0.497283	0.539529	0.540184	0.497701	0.475827	0.544568	0.528911	0.475827	13.8459
2347	2366	29456	29460	cg17237951 cg27473416 cg00579423 cg03058232 cg22776392	chr1 : 180953500 - chr1 : 180954434	chr1	934	5	0.476759	0.544241	0.539744	0.476747	0.612087	0.565626	0.630474	0.612087	13.9577
3904	3926	48697	48701	cg22044002 cg00714725 cg14375937 cg02825977 cg17011709	chr10 : 93065790 - chr10 : 93066297	chr10	507	5	0.489408	0.565393	0.495583	0.489316	0.633321	0.561013	0.550012	0.633321	13.9794
9032	.	111374	111379	cg05357695 cg19473656 cg23543481 cg08104568 cg01267709 cg01790464	chr14 : 23154271 - chr14 : 23154727	chr14	456	6	0.566662	0.508459	0.491775	0.567061	0.575735	0.446807	0.547666	0.575735	13.9803
6346	.	77244	77248	cg24266670 cg12918457 cg13839457 cg01033865 cg15630907	chr11 : 115759911 - chr11 : 115760204	chr11	293	5	0.53486	0.501774	0.54323	0.535386	0.487258	0.426039	0.575549	0.487258	13.9866
5573	.	66936	66940	cg21272996 cg18213545 cg10831212 cg19210276 cg09878888	chr11 : 57761783 - chr11 : 57762143	chr11	360	5	0.524457	0.438265	0.567779	0.524117	0.638214	0.412176	0.624685	0.638214	13.9921
23001	.	294040	294044	cg04227789 cg21596317 cg23492399 cg24531022 cg10640944	chr5 : 102865786 - chr5 : 102866187	chr5	401	5	0.564351	0.503227	0.501111	0.564535	0.399567	0.477594	0.390801	0.399567	13.9931
1412	.	17564	17570	cg02696670 cg11244180 cg26317111 cg11167637 cg25108325 cg22352634 cg10753073	chr1 : 64203701 - chr1 : 64203917	chr1	216	7	0.494859	0.527927	0.548918	0.495189	0.572255	0.655125	0.473653	0.572255	13.9944
21628	.	276778	276782	cg05868023 cg15198000 cg04941721 cg18021716 cg23585979	chr4 : 74365086 - chr4 : 74365461	chr4	375	5	0.504259	0.554829	0.512049	0.503929	0.507476	0.423575	0.361648	0.507476	14.0225
12914	.	164182	164191	cg04524477 cg08377924 cg19548479 cg24940138 cg21211480 cg15026277 cg03049782 cg24008544 cg18222083 cg04482110	chr17 : 43211578 - chr17 : 43212103	chr17	525	10	0.524478	0.536248	0.519875	0.524321	0.45407	0.470009	0.394257	0.45407	14.0242
3312	.	40237	40247	cg23858040 cg10297491 cg27041794 cg17290701 cg26328510 cg03813164 cg12356890 cg11472279 cg11002404 cg04088969 cg25560333	chr10 : 11017614 - chr10 : 11018142	chr10	528	11	0.42898	0.547966	0.53969	0.429622	0.379477	0.528205	0.543119	0.379477	14.027
20777	21000	266058	266062	cg24529771 cg01271129 cg19436429 cg25262361 cg09342567	chr3 : 179261061 - chr3 : 179261226	chr3	165	5	0.534053	0.454001	0.55588	0.53459	0.61141	0.552272	0.49574	0.61141	14.0283
28683	.	359715	359720	cg21293242 cg03192020 cg10809491 cg13165109 cg05362548 cg14900984	chr8 : 11347032 - chr8 : 11347739	chr8	707	6	0.49898	0.549705	0.51813	0.498877	0.595209	0.482404	0.466257	0.595209	14.0288
15852	16026	199699	199704	cg11330104 cg00028487 cg07819497 cg02247561 cg09448982 cg23197935	chr19 : 52527452 - chr19 : 52527886	chr19	434	6	0.560172	0.515101	0.501673	0.560443	0.496385	0.421576	0.618618	0.496385	14.0462
30308	30623	382594	382600	cg08363715 cg03811055 cg17880859 cg07096248 cg16978043 cg03048084 cg15289846	chrX : 16869904 - chrX : 16870758	chrX	854	7	0.517784	0.517287	0.546179	0.518111	0.46944	0.54198	0.458115	0.46944	14.0464
8484	.	105361	105365	cg06759944 cg02424249 cg15707948 cg19942987 cg06777202	chr13 : 64958276 - chr13 : 64958747	chr13	471	5	0.542475	0.486279	0.542966	0.542458	0.506851	0.468456	0.474885	0.506851	14.0704
3678	.	44911	44915	cg11416811 cg07643225 cg00755980 cg03430923 cg24239148	chr10 : 61662872 - chr10 : 61663084	chr10	212	5	0.580273	0.472422	0.407674	0.579859	0.568773	0.402734	0.400315	0.568773	14.0971
19737	.	249715	249720	cg05833158 cg14030285 cg21556309 cg06181784 cg06663068 cg21746851	chr3 : 9952047 - chr3 : 9952422	chr3	375	6	0.469714	0.520998	0.558699	0.4697	0.485075	0.492879	0.487278	0.485075	14.1029
18398	.	232711	232717	cg00043788 cg01941895 cg02631468 cg16185834 cg15272362 cg01715455 cg03111498	chr20 : 25082118 - chr20 : 25082225	chr20	107	7	0.514093	0.506837	0.551225	0.514281	0.512727	0.510775	0.48068	0.512727	14.1037
3706	.	45585	45589	cg05886671 cg18834338 cg07647353 cg06043042 cg02262662	chr10 : 69573396 - chr10 : 69573461	chr10	65	5	0.516498	0.549459	0.510384	0.516555	0.515337	0.549126	0.464059	0.515337	14.1049
24859	.	315893	315905	cg14644001 cg18243760 cg21570988 cg27067781 cg14757228 cg13782301 cg19192280 cg02925367 cg17626960 cg21035875 cg14531663 cg11945824 cg04630292	chr6 : 32148876 - chr6 : 32149218	chr6	342	13	0.470865	0.544778	0.534415	0.470813	0.555939	0.576944	0.599097	0.555939	14.1105
19002	.	239791	239795	cg16057826 cg20343048 cg18074297 cg11528328 cg10722799	chr21 : 34669035 - chr21 : 34669401	chr21	366	5	0.528913	0.52101	0.530766	0.52929	0.376232	0.484701	0.556605	0.376232	14.1236
19896	.	252239	252245	cg04726821 cg11291081 cg05670953 cg18320188 cg04841293 cg05845319 cg21109167	chr3 : 36992300 - chr3 : 36992594	chr3	294	7	0.521162	0.556979	0.487011	0.521467	0.452771	0.409355	0.463365	0.452771	14.1247
14535	.	182209	182215	cg02791973 cg23885932 cg09495643 cg03178838 cg16238993 cg02297063 cg12255995	chr19 : 1132257 - chr19 : 1132539	chr19	282	7	0.576068	0.45459	0.4942	0.576604	0.569353	0.537708	0.464707	0.569353	14.1354
16140	16305	202686	202690	cg14072418 cg04344532 cg10414026 cg02758766 cg22595526	chr2 : 740025 - chr2 : 740719	chr2	694	5	0.539097	0.530055	0.511891	0.539309	0.548806	0.397104	0.651941	0.548806	14.1371
29332	.	367713	367719	cg22328208 cg15747595 cg18233405 cg04917181 cg22319311 cg00032205 cg00186701	chr8 : 97277517 - chr8 : 97278283	chr8	766	7	0.469954	0.547266	0.531484	0.47057	0.505938	0.497086	0.497011	0.505938	14.1457
526	531	4521	4526	cg02084087 cg15205428 cg11756870 cg10059687 cg03893150 cg23114616	chr1 : 6465989 - chr1 : 6466339	chr1	350	6	0.552773	0.510016	0.512471	0.552948	0.57464	0.583886	0.587682	0.57464	14.1659
29359	.	368020	368028	cg06569139 cg09093858 cg18061197 cg20976526 cg20219381 cg23208513 cg20051292 cg24848035 cg00090261	chr8 : 100105721 - chr8 : 100106321	chr8	600	9	0.525006	0.514692	0.534427	0.524679	0.490252	0.478884	0.50531	0.490252	14.2255
25085	25340	317827	317831	cg19356389 cg26106778 cg06363559 cg11011640 cg18486707	chr6 : 33207363 - chr6 : 33207449	chr6	86	5	0.527303	0.509962	0.535794	0.527345	0.43641	0.469996	0.607362	0.43641	14.2332
12933	.	164474	164479	cg07803108 cg03902729 cg03384000 cg00462994 cg21515349 cg10172783	chr17 : 44004559 - chr17 : 44004669	chr17	110	6	0.496539	0.562635	0.477766	0.496956	0.488938	0.456605	0.470052	0.488938	14.2403
11847	11967	150189	150200	cg06602857 cg01145317 cg05555338 cg03366439 cg01695533 cg20368988 cg06999379 cg07769121 cg06675147 cg16630791 cg09586080 cg01142386	chr16 : 86509201 - chr16 : 86509962	chr16	761	12	0.503523	0.558834	0.490138	0.503564	0.531054	0.571937	0.439796	0.531054	14.2405
3787	.	46803	46807	cg26740856 cg17361803 cg18055125 cg18510056 cg10284973	chr10 : 75403558 - chr10 : 75403640	chr10	82	5	0.54018	0.504503	0.525463	0.540497	0.546488	0.490172	0.489532	0.546488	14.2479
15840	.	199541	199548	cg03293882 cg02876237 cg17428324 cg25776555 cg15684917 cg09503196 cg14738643 cg25670839	chr19 : 52028185 - chr19 : 52028704	chr19	519	8	0.475349	0.566217	0.47312	0.475235	0.464441	0.385489	0.361416	0.464441	14.2657
6638	.	80584	80588	cg09072859 cg00232735 cg16488737 cg23522601 cg02224864	chr11 : 133064233 - chr11 : 133064660	chr11	427	5	0.493174	0.544898	0.520602	0.49355	0.442784	0.476774	0.461926	0.442784	14.2657
27443	.	346616	346626	cg08607907 cg19734015 cg25485192 cg07236943 cg26179590 cg23498273 cg02444961 cg22090863 cg21027820 cg23096644 cg20528183	chr7 : 94655116 - chr7 : 94655367	chr7	251	11	0.532075	0.531077	0.512136	0.532152	0.610175	0.448986	0.473676	0.610175	14.2694
19205	.	241838	241842	cg08742575 cg12016809 cg05896524 cg13012494 cg13732083	chr21 : 46184252 - chr21 : 46185159	chr21	907	5	0.54701	0.487445	0.526197	0.547555	0.600725	0.450684	0.595754	0.600725	14.3153
19761	.	250070	250074	cg05361415 cg10960266 cg21527078 cg27083087 cg15736553	chr3 : 11568664 - chr3 : 11568865	chr3	201	5	0.46132	0.531728	0.542025	0.46072	0.426612	0.594286	0.412623	0.426612	14.3458
1132	.	13396	13400	cg09547767 cg13806070 cg03664992 cg25139493 cg10523966	chr1 : 39491715 - chr1 : 39491864	chr1	149	5	0.537453	0.535179	0.488528	0.536477	0.60204	0.513315	0.583435	0.60204	14.3492
423	429	3535	3541	cg14781922 cg10143426 cg20677901 cg00565688 cg00295572 cg01915516 cg17496659	chr1 : 3651560 - chr1 : 3651682	chr1	122	7	0.572405	0.490335	0.47482	0.572755	0.625141	0.465857	0.462582	0.625141	14.3532
8188	.	100695	100699	cg11531579 cg15607538 cg08572734 cg02012576 cg09831026	chr12 : 132908157 - chr12 : 132909180	chr12	1023	5	0.444517	0.530507	0.545027	0.445201	0.539698	0.57867	0.482728	0.539698	14.3608
25605	.	325387	325391	cg03942932 cg19749916 cg04309234 cg01167502 cg03830061	chr6 : 105993566 - chr6 : 105993744	chr6	178	5	0.546933	0.535653	0.418639	0.546919	0.524173	0.431273	0.359496	0.524173	14.3784
29353	.	367946	367950	cg02409878 cg26570179 cg07972191 cg07358855 cg02469095	chr8 : 98948270 - chr8 : 98948694	chr8	424	5	0.522903	0.531739	0.512392	0.522964	0.528883	0.512931	0.459399	0.528883	14.412
13477	13616	170738	170742	cg06594281 cg13424870 cg21306329 cg27619475 cg17733616	chr17 : 75087597 - chr17 : 75087793	chr17	196	5	0.477409	0.542085	0.524028	0.477436	0.441763	0.547844	0.483258	0.441763	14.4138
4061	4085	50787	50792	cg23223933 cg20564892 cg25123470 cg14489801 cg19221545 cg10725316	chr10 : 101843535 - chr10 : 101844113	chr10	578	6	0.566241	0.497395	0.461264	0.565881	0.482173	0.425165	0.520972	0.482173	14.4771
1466	.	18262	18269	cg03537032 cg27393126 cg22427475 cg19695945 cg15386773 cg27268184 cg13341453 cg03513964	chr1 : 74673455 - chr1 : 74674063	chr1	608	8	0.536058	0.522777	0.507796	0.535569	0.626973	0.47408	0.433882	0.626973	14.4844
5998	.	72262	72266	cg18947739 cg00022558 cg03631755 cg24199112 cg02882381	chr11 : 69775514 - chr11 : 69775565	chr11	51	5	0.529911	0.452053	0.545022	0.529892	0.566458	0.460619	0.454689	0.566458	14.4975
24947	.	316661	316665	cg04322111 cg25327122 cg24298476 cg10218546 cg23418102	chr6 : 32761987 - chr6 : 32762071	chr6	84	5	0.467814	0.503632	0.554935	0.468122	0.466495	0.615548	0.369167	0.466495	14.511
6471	.	78938	78943	cg02873321 cg03401096 cg10904699 cg05289253 cg27355456 cg13921910	chr11 : 123430382 - chr11 : 123431051	chr11	669	6	0.456592	0.555319	0.504983	0.456542	0.482139	0.479932	0.507043	0.482139	14.5117
27635	.	349225	349229	cg11316146 cg09874271 cg01861574 cg12859164 cg22508391	chr7 : 104983731 - chr7 : 104984444	chr7	713	5	0.517905	0.523266	0.5235	0.517855	0.589018	0.430689	0.49026	0.589018	14.5195
12771	.	162284	162288	cg10694741 cg07280482 cg21309147 cg25411207 cg22362170	chr17 : 39225908 - chr17 : 39226058	chr17	150	5	0.485818	0.510985	0.547318	0.485683	0.476744	0.524551	0.397701	0.476744	14.5221
15383	.	193451	193461	cg15746891 cg21292152 cg03584288 cg02370417 cg24052101 cg15322783 cg21761844 cg02459604 cg03060201 cg26612849 cg03443751	chr19 : 36916030 - chr19 : 36916561	chr19	531	11	0.562632	0.504193	0.456754	0.562338	0.527562	0.548279	0.530954	0.527562	14.5317
15387	.	193500	193507	cg03751813 cg11632419 cg26387473 cg14683738 cg15112395 cg23030894 cg11281912 cg03147990	chr19 : 37210491 - chr19 : 37210837	chr19	346	8	0.519513	0.519131	0.525912	0.519229	0.493931	0.409753	0.568253	0.493931	14.5317
24353	.	310613	310625	cg26268701 cg15931205 cg05019905 cg21990316 cg07657192 cg09746279 cg01336390 cg01499815 cg15671450 cg23681866 cg15411272 cg26121931 cg24838316	chr6 : 29926960 - chr6 : 29927484	chr6	524	13	0.501683	0.491727	0.54975	0.501837	0.480597	0.428654	0.505645	0.480597	14.5443
17129	17302	215615	215619	cg02169857 cg08570243 cg03250220 cg09068086 cg10366439	chr2 : 110212064 - chr2 : 110212673	chr2	609	5	0.51995	0.553414	0.446567	0.52011	0.55887	0.475403	0.458623	0.55887	14.5467
9059	.	111765	111773	cg18556834 cg19989295 cg03431846 cg18628371 cg16425038 cg07516252 cg16473141 cg18512948 cg01574481	chr14 : 24171861 - chr14 : 24172644	chr14	783	9	0.53967	0.491704	0.522195	0.539806	0.399648	0.555769	0.566727	0.399648	14.5524
14032	.	176487	176495	cg24287438 cg21438101 cg15458338 cg18319029 cg11850773 cg17059658 cg00128702 cg22388954 cg11773720	chr18 : 904877 - chr18 : 905180	chr18	303	9	0.553346	0.489883	0.50898	0.553246	0.527978	0.511951	0.59445	0.527978	14.5562
4279	.	53564	53576	cg14708218 cg18195080 cg15252215 cg12474023 cg19634157 cg09019052 cg20072242 cg12346673 cg22704326 cg10241347 cg09533473 cg11729970 cg08779706	chr10 : 122879475 - chr10 : 122880267	chr10	792	13	0.547119	0.483565	0.517557	0.546971	0.498324	0.476644	0.538112	0.498324	14.5565
16344	.	204387	204391	cg26276650 cg02983451 cg22541755 cg20702913 cg01354088	chr2 : 10042751 - chr2 : 10043014	chr2	263	5	0.560353	0.479086	0.501188	0.560008	0.56304	0.476159	0.565709	0.56304	14.5616
21763	21974	278900	278904	cg23975375 cg22848779 cg15299721 cg12532398 cg10261589	chr4 : 103076064 - chr4 : 103076813	chr4	749	5	0.542816	0.514434	0.500068	0.542067	0.554794	0.384322	0.45143	0.554794	14.5635
7551	7608	92576	92582	cg11225410 cg22125370 cg04797323 cg11738543 cg23412850 cg07687131 cg06630241	chr12 : 93572541 - chr12 : 93573936	chr12	1395	7	0.553047	0.522107	0.450173	0.553331	0.49708	0.539859	0.435816	0.49708	14.5959
8821	.	108963	108972	cg13961587 cg25874631 cg21058362 cg10471356 cg03786846 cg17900127 cg07328549 cg22010909 cg04570540 cg00281664	chr13 : 112727840 - chr13 : 112729735	chr13	1895	10	0.530826	0.540196	0.45979	0.530792	0.625128	0.628993	0.526684	0.625128	14.6039
25523	.	324282	324286	cg02871313 cg22144900 cg17464591 cg23656083 cg14811319	chr6 : 88047584 - chr6 : 88047675	chr6	91	5	0.532171	0.519799	0.509114	0.531995	0.59516	0.573025	0.565623	0.59516	14.6269
23646	.	303460	303464	cg09339527 cg08270223 cg06599677 cg27654142 cg02064237	chr5 : 178895751 - chr5 : 178896492	chr5	741	5	0.518656	0.529063	0.512876	0.518666	0.567271	0.516799	0.569504	0.567271	14.6319
25459	25709	323371	323375	cg17188169 cg03669949 cg12045875 cg06797068 cg08124399	chr6 : 73394665 - chr6 : 73395146	chr6	481	5	0.574554	0.460098	0.429112	0.575061	0.412869	0.598801	0.539127	0.412869	14.6444
24505	.	312423	312427	cg12275289 cg21330577 cg27007110 cg26470641 cg27500784	chr6 : 30723888 - chr6 : 30723988	chr6	100	5	0.52115	0.542232	0.482062	0.521513	0.463952	0.604836	0.643289	0.463952	14.6726
26577	.	336566	336570	cg27381557 cg14682731 cg20502376 cg04109941 cg25274735	chr7 : 4113321 - chr7 : 4114136	chr7	815	5	0.467842	0.510431	0.545296	0.468723	0.592473	0.453222	0.543965	0.592473	14.6843
25414	.	322684	322690	cg11907729 cg26963356 cg06401021 cg21705897 cg13973820 cg15594967 cg22508969	chr6 : 55578959 - chr6 : 55579294	chr6	335	7	0.563732	0.424059	0.492622	0.563509	0.359649	0.413163	0.441155	0.359649	14.6854
21761	.	278789	278795	cg05935311 cg20762861 cg25023994 cg00332153 cg27064287 cg27140058 cg14855874	chr4 : 101790545 - chr4 : 101791241	chr4	696	7	0.510002	0.532915	0.508136	0.510642	0.562795	0.538685	0.549831	0.562795	14.699
5435	5480	65134	65140	cg15556502 cg14416371 cg14944647 cg01939477 cg16407471 cg05376374 cg03365311	chr11 : 43581295 - chr11 : 43581416	chr11	121	7	0.460067	0.554133	0.495461	0.460441	0.498038	0.561472	0.530592	0.498038	14.7092
23518	.	301590	301596	cg26497768 cg11611644 cg07682041 cg18275819 cg05995866 cg17255397 cg07418452	chr5 : 171336937 - chr5 : 171337149	chr5	212	7	0.521364	0.495805	0.531934	0.52165	0.510513	0.479755	0.519987	0.510513	14.7309
3240	.	39529	39533	cg27021181 cg10549831 cg13779868 cg13599477 cg14426660	chr10 : 5446383 - chr10 : 5446538	chr10	155	5	0.534566	0.465367	0.529001	0.534934	0.472702	0.489907	0.518402	0.472702	14.7453
977	.	11095	11099	cg22861340 cg00151709 cg06221449 cg10387543 cg10782019	chr1 : 28775337 - chr1 : 28775642	chr1	305	5	0.533911	0.497819	0.515086	0.534019	0.509995	0.429524	0.430538	0.509995	14.7519
19308	.	243363	243367	cg07969622 cg05208878 cg17336139 cg11225751 cg08831999	chr22 : 22559162 - chr22 : 22559291	chr22	129	5	0.54412	0.456967	0.518344	0.544388	0.517466	0.593918	0.398866	0.517466	14.7753
27861	.	352903	352908	cg00656411 cg15928538 cg16633901 cg07028821 cg09344986 cg18750086	chr7 : 141073622 - chr7 : 141074362	chr7	740	6	0.515229	0.514984	0.519819	0.515893	0.550961	0.530957	0.589437	0.550961	14.8132
24358	.	310693	310697	cg05055326 cg02371052 cg17253810 cg27538003 cg10432093	chr6 : 29977303 - chr6 : 29977379	chr6	76	5	0.536992	0.483024	0.51849	0.537277	0.547763	0.397886	0.660865	0.547763	14.8177
3871	.	48224	48234	cg16672925 cg12547474 cg24568842 cg18762485 cg10092652 cg10155681 cg17984375 cg08436313 cg27018185 cg00239870 cg24919790	chr10 : 89207356 - chr10 : 89208162	chr10	806	11	0.44661	0.537455	0.514136	0.446761	0.478045	0.461071	0.534971	0.478045	14.8203
3411	.	41543	41552	cg17098147 cg13933080 cg12610471 cg12377139 cg23016129 cg18247055 cg05099508 cg24031355 cg10648197 cg06908778	chr10 : 22345213 - chr10 : 22345674	chr10	461	10	0.525544	0.489312	0.527773	0.525526	0.410506	0.534297	0.498671	0.410506	14.8249
11021	.	137926	137930	cg25665528 cg11648456 cg07105046 cg07762234 cg10160842	chr16 : 2210869 - chr16 : 2211107	chr16	238	5	0.529089	0.460063	0.530908	0.528445	0.474855	0.523694	0.418431	0.474855	14.8587
19297	19511	243148	243152	cg16021775 cg16110940 cg14831990 cg10004574 cg27147871	chr22 : 21045770 - chr22 : 21045896	chr22	126	5	0.521989	0.526996	0.500887	0.521829	0.553753	0.435243	0.529519	0.553753	14.8594
7271	7331	88581	88586	cg04710764 cg21623748 cg03556393 cg08737755 cg16253259 cg25057269	chr12 : 53984952 - chr12 : 53985043	chr12	91	6	0.527465	0.476373	0.528816	0.527261	0.479992	0.49297	0.491061	0.479992	14.8632
6971	.	84557	84565	cg01085837 cg09658429 cg08530237 cg21485303 cg07780543 cg14556896 cg18556676 cg00181125 cg06951626	chr12 : 21941527 - chr12 : 21942397	chr12	870	9	0.488327	0.545868	0.492987	0.488578	0.489744	0.557357	0.537188	0.489744	14.8644
18324	.	231766	231775	cg15015034 cg03172651 cg27427234 cg03623378 cg12741255 cg20770339 cg20081364 cg10378364 cg04920227 cg06355010	chr20 : 13221003 - chr20 : 13221843	chr20	840	10	0.478277	0.532844	0.513849	0.477829	0.550694	0.40256	0.50795	0.550694	14.872
6254	.	75986	75993	cg03243226 cg15603568 cg23559689 cg00343633 cg03225817 cg04747226 cg07972135 cg21217024	chr11 : 105610252 - chr11 : 105610680	chr11	428	8	0.547106	0.47679	0.505901	0.547131	0.46244	0.509001	0.496064	0.46244	14.8773
5311	.	63564	63572	cg06873316 cg14749465 cg02510267 cg12071328 cg10824063 cg17371081 cg23861668 cg14689623 cg20113732	chr11 : 20669136 - chr11 : 20669635	chr11	499	9	0.505659	0.532559	0.497509	0.50599	0.539738	0.53418	0.572345	0.539738	14.9131
10503	.	132316	132321	cg22719913 cg11167100 cg08452658 cg26460092 cg03063639 cg14696396	chr15 : 83107271 - chr15 : 83107695	chr15	424	6	0.521987	0.532776	0.481166	0.521775	0.581423	0.661609	0.672259	0.581423	14.9137
18574	.	235089	235095	cg13711950 cg09028204 cg27634724 cg25353142 cg06193004 cg06288351 cg07589968	chr20 : 45100886 - chr20 : 45101270	chr20	384	7	0.530555	0.515112	0.495183	0.530519	0.389395	0.44161	0.429937	0.389395	14.9317
734	.	7655	7659	cg19282714 cg09313801 cg18228326 cg17183414 cg15185794	chr1 : 17119434 - chr1 : 17119593	chr1	159	5	0.514354	0.511678	0.516477	0.514398	0.528343	0.462246	0.522188	0.528343	14.9394
29768	.	372495	372503	cg08017634 cg17524265 cg16316162 cg01494348 cg00713939 cg08508337 cg19357499 cg07691531 cg13282195	chr8 : 143577661 - chr8 : 143578603	chr8	942	9	0.511393	0.47439	0.539311	0.511384	0.528505	0.477077	0.412958	0.528505	14.9629
3295	.	40086	40090	cg13543854 cg06022942 cg07907745 cg11018337 cg13814485	chr10 : 8053514 - chr10 : 8053538	chr10	24	5	0.51496	0.510723	0.51456	0.514948	0.511076	0.512487	0.587398	0.511076	14.9913
25365	.	322093	322100	cg20116804 cg01612730 cg03709091 cg09816507 cg01305913 cg00457913 cg23618440 cg21292008	chr6 : 48068476 - chr6 : 48068941	chr6	465	8	0.55464	0.446065	0.491238	0.554881	0.623951	0.496109	0.462323	0.623951	15.0715
4784	4812	57886	57892	cg18732172 cg15661311 cg14468692 cg01704474 cg20813589 cg23927970 cg23687466	chr11 : 504301 - chr11 : 504938	chr11	637	7	0.461985	0.492012	0.544096	0.462277	0.524267	0.498494	0.505431	0.524267	15.0785
11341	11447	142970	142974	cg04640675 cg00381755 cg19622714 cg00301396 cg05308504	chr16 : 30561418 - chr16 : 30561693	chr16	275	5	0.553058	0.451006	0.486905	0.552535	0.438281	0.485092	0.541903	0.438281	15.148
6662	.	80743	80750	cg13774792 cg24172269 cg18162528 cg14579819 cg10884788 cg07052390 cg15480095 cg06508879	chr11 : 133956102 - chr11 : 133957362	chr11	1260	8	0.524651	0.492438	0.513462	0.524726	0.534175	0.371588	0.465997	0.534175	15.1576
18457	.	233597	233602	cg22976979 cg02939019 cg19630440 cg13931559 cg22994808 cg14335782	chr20 : 34558459 - chr20 : 34558740	chr20	281	6	0.508978	0.490147	0.525972	0.508765	0.483364	0.583531	0.471477	0.483364	15.1609
28935	.	363220	363228	cg14618996 cg26394257 cg08827307 cg05789704 cg22848598 cg26124318 cg02637318 cg03780701 cg16540080	chr8 : 39107425 - chr8 : 39107974	chr8	549	9	0.549148	0.467168	0.490489	0.548949	0.420883	0.514075	0.492623	0.420883	15.1649
16611	.	208175	208183	cg20289949 cg09368936 cg08421126 cg26360792 cg27299406 cg09480054 cg01561916 cg17246140 cg05986933	chr2 : 42792474 - chr2 : 42793318	chr2	844	9	0.47918	0.50546	0.528235	0.479474	0.352071	0.499704	0.4968	0.352071	15.1731
27013	.	341099	341103	cg01341076 cg02650121 cg25203351 cg14708893 cg05754377	chr7 : 36084795 - chr7 : 36085335	chr7	540	5	0.527614	0.488218	0.511802	0.527915	0.452025	0.49786	0.517654	0.452025	15.1834
12420	12548	157308	157315	cg25964007 cg12610887 cg09858237 cg13386351 cg23980468 cg24089133 cg13050981 cg04420907	chr17 : 9576593 - chr17 : 9576899	chr17	306	8	0.532306	0.508375	0.484547	0.5327	0.457823	0.574707	0.598911	0.457823	15.1918
2600	.	32452	32457	cg23918388 cg04509266 cg11109027 cg15456742 cg03885098 cg10533159	chr1 : 207818248 - chr1 : 207818593	chr1	345	6	0.539265	0.502185	0.477933	0.538875	0.581975	0.431295	0.526684	0.581975	15.1925
6223	.	75329	75337	cg05229803 cg11412713 cg08863777 cg20533957 cg07235053 cg04757806 cg18023065 cg10283505 cg13300301	chr11 : 94545241 - chr11 : 94545903	chr11	662	9	0.508999	0.426917	0.535165	0.508929	0.516105	0.556736	0.47937	0.516105	15.2028
31122	.	390038	390043	cg09929941 cg20333412 cg10739728 cg26465522 cg15602735 cg03793368	chrX : 142205308 - chrX : 142205559	chrX	251	6	0.493811	0.474588	0.536349	0.49393	0.514064	0.476771	0.548619	0.514064	15.2098
30314	.	382639	382643	cg20451131 cg24536689 cg07629996 cg08372291 cg20116159	chrX : 17655606 - chrX : 17656265	chrX	659	5	0.524998	0.501205	0.503676	0.525523	0.623792	0.580842	0.457617	0.623792	15.2108
20598	.	263529	263533	cg15852572 cg27406373 cg14081924 cg04912999 cg17627617	chr3 : 142963446 - chr3 : 142963841	chr3	395	5	0.425412	0.548866	0.466188	0.424811	0.501126	0.534963	0.564576	0.501126	15.2632
5094	.	60402	60407	cg12911952 cg02719634 cg15729154 cg24724917 cg06495763 cg06048910	chr11 : 2903293 - chr11 : 2904244	chr11	951	6	0.527141	0.4643	0.514859	0.527555	0.525186	0.443839	0.567677	0.525186	15.2641
8413	.	104211	104215	cg02674384 cg08018585 cg26667946 cg14269973 cg12979844	chr13 : 45851702 - chr13 : 45851795	chr13	93	5	0.510694	0.526299	0.485732	0.510597	0.505355	0.541195	0.427801	0.505355	15.2669
27385	27664	345954	345959	cg16772035 cg00141548 cg09105881 cg16288248 cg27507700 cg00862116	chr7 : 87600564 - chr7 : 87601029	chr7	465	6	0.52547	0.497434	0.498151	0.525408	0.399562	0.600541	0.484605	0.399562	15.3056
1187	1205	14181	14185	cg07515989 cg24634568 cg18391694 cg27232866 cg19254906	chr1 : 42785092 - chr1 : 42785583	chr1	491	5	0.504229	0.496456	0.514013	0.50418	0.613305	0.54594	0.561527	0.613305	15.3656
15229	.	191556	191560	cg23004160 cg18692149 cg01048962 cg23026602 cg02997983	chr19 : 21463527 - chr19 : 21463980	chr19	453	5	0.458491	0.528935	0.505501	0.458379	0.450828	0.399341	0.398296	0.450828	15.3809
8575	.	106528	106533	cg13990092 cg22996489 cg21356837 cg20381767 cg18956714 cg23037133	chr13 : 96994477 - chr13 : 96994558	chr13	81	6	0.489741	0.471505	0.532563	0.489511	0.585436	0.433363	0.468286	0.585436	15.3989
6195	.	74951	74955	cg26811159 cg11670211 cg24309428 cg12161228 cg22661893	chr11 : 89490813 - chr11 : 89491392	chr11	579	5	0.516374	0.518604	0.481849	0.516362	0.585573	0.46844	0.531015	0.585573	15.4036
28719	.	360193	360200	cg01003803 cg06872257 cg24030449 cg14605021 cg11196848 cg17808882 cg04451175 cg27110277	chr8 : 17002123 - chr8 : 17002613	chr8	490	8	0.539544	0.496272	0.441092	0.539235	0.641274	0.546886	0.400822	0.641274	15.4222
16024	16190	201516	201523	cg19568003 cg18644286 cg26332114 cg19603903 cg23371413 cg06643849 cg25432232 cg22711741	chr19 : 57230849 - chr19 : 57231077	chr19	228	8	0.471372	0.507047	0.517908	0.471202	0.55774	0.47557	0.439972	0.55774	15.4232
15386	15541	193486	193495	cg27326856 cg03524308 cg01331105 cg12182940 cg10911660 cg03163944 cg10661724 cg09466465 cg20981058 cg11967894	chr19 : 37172508 - chr19 : 37172880	chr19	372	10	0.470373	0.534607	0.479741	0.47031	0.487379	0.420911	0.406722	0.487379	15.4441
25752	.	327713	327723	cg05085230 cg08712932 cg06132028 cg11942956 cg20787173 cg11664500 cg14287112 cg22871668 cg14270292 cg26656135 cg24176563	chr6 : 133241323 - chr6 : 133241639	chr6	316	11	0.533337	0.494648	0.481186	0.532987	0.471285	0.463254	0.533479	0.471285	15.447
15846	.	199650	199657	cg17650272 cg02627531 cg14224937 cg13393110 cg09313053 cg03005603 cg27558396 cg27089125	chr19 : 52369766 - chr19 : 52370174	chr19	408	8	0.498192	0.482656	0.52138	0.496841	0.577611	0.459986	0.482497	0.577611	15.4596
27796	.	351634	351638	cg14361627 cg08097417 cg09499629 cg07955995 cg22285878	chr7 : 130734355 - chr7 : 130734413	chr7	58	5	0.527712	0.450528	0.509931	0.527809	0.45439	0.601192	0.536869	0.45439	15.4632
12065	.	152719	152723	cg01157467 cg10062109 cg26598918 cg05584919 cg00001687	chr16 : 89694609 - chr16 : 89695254	chr16	645	5	0.479882	0.5369	0.430751	0.479106	0.342308	0.543074	0.618128	0.342308	15.4639
6088	.	73328	73332	cg14864148 cg16017089 cg20864214 cg02776498 cg18252633	chr11 : 73342604 - chr11 : 73343357	chr11	753	5	0.488339	0.523028	0.495481	0.488909	0.50066	0.404106	0.431319	0.50066	15.466
13669	.	172879	172883	cg02387455 cg01707313 cg22508999 cg02084758 cg05749138	chr17 : 79540231 - chr17 : 79540875	chr17	644	5	0.493243	0.530495	0.475425	0.493223	0.444942	0.53431	0.468424	0.444942	15.5044
13396	13533	169945	169949	cg17255712 cg04506585 cg22201614 cg11732642 cg02788090	chr17 : 72120044 - chr17 : 72120541	chr17	497	5	0.506424	0.4947	0.510351	0.506642	0.501217	0.525439	0.498437	0.501217	15.5066
17385	.	219279	219283	cg14912644 cg13176012 cg06232130 cg02683759 cg20998319	chr2 : 156320089 - chr2 : 156320834	chr2	745	5	0.496595	0.470631	0.52402	0.496041	0.501894	0.562762	0.501479	0.501894	15.5119
23389	.	299814	299819	cg19928046 cg01601628 cg14484145 cg24548564 cg18664712 cg16591228	chr5 : 150412686 - chr5 : 150412953	chr5	267	6	0.488498	0.523434	0.492001	0.488164	0.509629	0.434033	0.475812	0.509629	15.5217
15025	.	189008	189012	cg25397191 cg26613742 cg01596520 cg22857947 cg19586199	chr19 : 14114180 - chr19 : 14114361	chr19	181	5	0.517061	0.510388	0.484328	0.516144	0.567594	0.447947	0.485822	0.567594	15.5266
27521	27801	347470	347474	cg08486903 cg18887230 cg17146738 cg26022064 cg20048529	chr7 : 99141873 - chr7 : 99142400	chr7	527	5	0.424326	0.499637	0.523855	0.424623	0.459526	0.461916	0.458473	0.459526	15.5507
29388	.	368509	368517	cg07529715 cg21936543 cg26952662 cg04219247 cg20447655 cg20392240 cg11889769 cg21643403 cg01451193	chr8 : 103371185 - chr8 : 103371744	chr8	559	9	0.49444	0.476899	0.520739	0.494098	0.457302	0.510633	0.539716	0.457302	15.5634
15567	.	195854	195858	cg21906335 cg17160925 cg27309253 cg10754510 cg27209953	chr19 : 43984117 - chr19 : 43984269	chr19	152	5	0.500917	0.519576	0.480194	0.501015	0.414273	0.484681	0.420003	0.414273	15.5765
30463	30777	383879	383885	cg00573298 cg07458836 cg22961098 cg03465847 cg20332242 cg27522270 cg06309256	chrX : 40735426 - chrX : 40735958	chrX	532	7	0.522893	0.505997	0.468766	0.522725	0.567978	0.521049	0.479591	0.567978	15.5784
28331	.	356720	356724	cg00280858 cg23455837 cg26320504 cg24072927 cg00239915	chr7 : 158016543 - chr7 : 158016905	chr7	362	5	0.494532	0.521504	0.483359	0.494512	0.529048	0.493543	0.495876	0.529048	15.5956
3074	.	38098	38108	cg16977735 cg00590260 cg27421267 cg00219169 cg09955645 cg26116937 cg27568360 cg06439603 cg14429526 cg25712088 cg20472384	chr10 : 484774 - chr10 : 485645	chr10	871	11	0.497749	0.502543	0.501649	0.49782	0.392896	0.540761	0.501547	0.392896	15.607
22349	.	286306	286310	cg13001844 cg26668042 cg14049990 cg00281273 cg04843690	chr5 : 1513676 - chr5 : 1514494	chr5	818	5	0.503086	0.510959	0.487231	0.502832	0.435145	0.511946	0.44313	0.435145	15.6137
13798	13933	174174	174178	cg08380391 cg24924502 cg16067628 cg00591333 cg02271139	chr17 : 81135929 - chr17 : 81136224	chr17	295	5	0.513679	0.517011	0.461561	0.513807	0.459429	0.462188	0.518962	0.459429	15.6215
7240	.	88381	88388	cg17561241 cg02541613 cg22546318 cg02056144 cg22997177 cg27479634 cg19842134 cg02905198	chr12 : 53676510 - chr12 : 53676827	chr12	317	8	0.50546	0.487997	0.510289	0.505435	0.504213	0.472609	0.416935	0.504213	15.625
27023	.	341214	341228	cg06159352 cg00159100 cg16230141 cg00549566 cg07122245 cg19118812 cg17966167 cg08453021 cg11021995 cg06338562 cg11372090 cg15067340 cg15947096 cg17350006 cg17780595	chr7 : 37448010 - chr7 : 37449270	chr7	1260	15	0.470116	0.532413	0.465798	0.470118	0.573521	0.641762	0.623187	0.573521	15.6421
17155	17334	215992	216000	cg21482265 cg12889195 cg11763394 cg21550016 cg07772999 cg19083407 cg07594247 cg17445212 cg21610815	chr2 : 113235185 - chr2 : 113236459	chr2	1274	9	0.499035	0.524887	0.440455	0.499147	0.559513	0.501063	0.460229	0.559513	15.653
6708	.	81116	81123	cg11145776 cg18170229 cg15350661 cg24744557 cg11249486 cg12415569 cg07702819 cg14093792	chr12 : 213348 - chr12 : 213723	chr12	375	8	0.510564	0.520967	0.426617	0.510613	0.463096	0.494952	0.581601	0.463096	15.659
230	236	2353	2358	cg20430847 cg09827752 cg17755964 cg01116067 cg06839900 cg15923947	chr1 : 2530381 - chr1 : 2530491	chr1	110	6	0.529648	0.487209	0.478788	0.529737	0.473327	0.400387	0.496465	0.473327	15.6633
19967	.	253401	253407	cg21672276 cg10263370 cg11003573 cg18722847 cg15687855 cg15604051 cg25151919	chr3 : 44712580 - chr3 : 44712842	chr3	262	7	0.485521	0.505719	0.5054	0.485127	0.475436	0.441393	0.411652	0.475436	15.6853
1290	.	15733	15744	cg18540492 cg14615336 cg07913294 cg20931033 cg05759718 cg03732087 cg26682094 cg03217897 cg05387519 cg13424673 cg26249046 cg21834207	chr1 : 50023746 - chr1 : 50024156	chr1	410	12	0.535568	0.480905	0.457495	0.535316	0.594615	0.569251	0.389572	0.594615	15.7036
5450	5497	65313	65318	cg18321548 cg04367345 cg00268840 cg04578774 cg22974228 cg16125371	chr11 : 44311074 - chr11 : 44311170	chr11	96	6	0.518832	0.490162	0.492461	0.518958	0.473784	0.53678	0.54011	0.473784	15.7044
22466	22676	287051	287055	cg00107916 cg18472159 cg01086526 cg13033070 cg18315943	chr5 : 3187952 - chr5 : 3188261	chr5	309	5	0.537853	0.464467	0.462506	0.537741	0.564473	0.58854	0.453749	0.564473	15.7058
27661	.	349849	349854	cg26526503 cg03625149 cg16109415 cg09243037 cg10399210 cg20249277	chr7 : 112480675 - chr7 : 112480823	chr7	148	6	0.518719	0.502296	0.47734	0.518883	0.616721	0.533519	0.50871	0.616721	15.7103
10646	.	134100	134107	cg17826834 cg03053826 cg09969043 cg03018496 cg04308089 cg26593946 cg05108467 cg20754348	chr15 : 96325628 - chr15 : 96325992	chr15	364	8	0.510894	0.459823	0.51062	0.510926	0.533766	0.498644	0.478031	0.533766	15.7277
9605	.	120090	120095	cg21894512 cg08244382 cg13662173 cg08175935 cg02135795 cg24721750	chr14 : 100881698 - chr14 : 100882110	chr14	412	6	0.50529	0.507372	0.479328	0.50589	0.556102	0.490189	0.534167	0.556102	15.757
19526	19742	246844	246848	cg09667013 cg04717802 cg08431931 cg01059385 cg22189786	chr22 : 41998586 - chr22 : 41999064	chr22	478	5	0.463817	0.53114	0.447786	0.464327	0.542845	0.424763	0.448497	0.542845	15.7737
24451	.	311705	311709	cg11192541 cg27535757 cg04293259 cg24650522 cg20073831	chr6 : 30466332 - chr6 : 30466460	chr6	128	5	0.502865	0.501927	0.489765	0.50348	0.482591	0.399261	0.453141	0.482591	15.7798
15869	16042	199863	199867	cg10332700 cg15202738 cg02886522 cg26087117 cg24892510	chr19 : 53132824 - chr19 : 53133057	chr19	233	5	0.516141	0.475761	0.498159	0.51606	0.497379	0.545111	0.525326	0.497379	15.7812
27879	28154	353075	353082	cg22799656 cg09998133 cg06557057 cg06779469 cg12652174 cg21621906 cg08430489 cg09493063	chr7 : 142796880 - chr7 : 142797302	chr7	422	8	0.511177	0.474565	0.502791	0.511289	0.523179	0.500719	0.469462	0.523179	15.785
22168	.	284537	284542	cg21399040 cg24820270 cg01040779 cg25352342 cg24833566 cg13454542	chr4 : 186708174 - chr4 : 186708274	chr4	100	6	0.457683	0.53262	0.412435	0.457973	0.533441	0.489646	0.578812	0.533441	15.7865
1321	.	16166	16171	cg16015712 cg06335143 cg06784991 cg24466241 cg00397635 cg18184411	chr1 : 52842925 - chr1 : 52843590	chr1	665	6	0.464414	0.528661	0.457876	0.464443	0.59707	0.469514	0.475515	0.59707	15.8412
1753	.	22126	22132	cg03614513 cg01522456 cg15558982 cg15685943 cg06043114 cg27442412 cg17131030	chr1 : 115089417 - chr1 : 115089956	chr1	539	7	0.500704	0.507738	0.475382	0.501047	0.534098	0.452269	0.372275	0.534098	15.8459
10478	.	131900	131905	cg20775959 cg05201477 cg18821485 cg07935500 cg21348997 cg15804782	chr15 : 80403922 - chr15 : 80404479	chr15	557	6	0.525287	0.486456	0.466437	0.525334	0.441907	0.497108	0.504558	0.441907	15.8498
6784	6846	81928	81936	cg09172548 cg04804877 cg08192350 cg03397307 cg16133088 cg05972871 cg26955987 cg03485694 cg12710510	chr12 : 3753055 - chr12 : 3753332	chr12	277	9	0.497741	0.505826	0.480608	0.498108	0.483652	0.57856	0.650595	0.483652	15.8556
12686	12811	161224	161230	cg11346248 cg21697381 cg19566405 cg05174890 cg10431713 cg20354552 cg08330690	chr17 : 35432910 - chr17 : 35433275	chr17	365	7	0.436885	0.504747	0.505514	0.436481	0.514618	0.454695	0.46968	0.514618	15.8752
29322	.	367592	367597	cg05701791 cg00421139 cg21859781 cg19939997 cg05552220 cg03734437	chr8 : 96160597 - chr8 : 96161299	chr8	702	6	0.482593	0.523788	0.437656	0.481987	0.504339	0.577511	0.614059	0.504339	15.88
4936	.	59204	59210	cg23598212 cg08269485 cg03846408 cg08966208 cg02916272 cg20272155 cg03300078	chr11 : 1748059 - chr11 : 1748293	chr11	234	7	0.413184	0.501306	0.5103	0.412924	0.617121	0.551128	0.401135	0.617121	15.8957
24841	25084	315734	315739	cg19268434 cg13720581 cg26939195 cg04846781 cg18417373 cg09114581	chr6 : 32109190 - chr6 : 32109327	chr6	137	6	0.458758	0.527846	0.446097	0.458124	0.542985	0.477555	0.47555	0.542985	15.9265
22087	.	283615	283619	cg02422426 cg09767602 cg01802453 cg10136736 cg09298466	chr4 : 182448906 - chr4 : 182449306	chr4	400	5	0.496883	0.487512	0.496496	0.496731	0.512457	0.507954	0.615711	0.512457	15.9303
18736	.	236861	236865	cg07105596 cg27304369 cg26811638 cg26534489 cg08587534	chr20 : 58852417 - chr20 : 58852449	chr20	32	5	0.476459	0.474194	0.513571	0.47702	0.579537	0.439329	0.642291	0.579537	15.9327
20474	20691	261761	261765	cg00112465 cg19611175 cg15087448 cg11641611 cg20506715	chr3 : 129001156 - chr3 : 129001591	chr3	435	5	0.496006	0.495265	0.491889	0.4964	0.538242	0.543302	0.507698	0.538242	15.9444
18546	18761	234791	234795	cg20529070 cg10360552 cg18911945 cg01877937 cg08633313	chr20 : 43514111 - chr20 : 43514213	chr20	102	5	0.522271	0.485967	0.458418	0.522048	0.466833	0.517289	0.500369	0.466833	15.9788
19929	.	252870	252875	cg01855070 cg08804892 cg08508763 cg23715029 cg03168947 cg24877842	chr3 : 42159822 - chr3 : 42160407	chr3	585	6	0.515557	0.49587	0.453396	0.515554	0.46339	0.468335	0.487587	0.46339	15.9839
28435	.	357366	357370	cg11697660 cg01290718 cg18425653 cg15652683 cg09794600	chr7 : 159065807 - chr7 : 159066308	chr7	501	5	0.498078	0.490036	0.491079	0.497736	0.508761	0.499824	0.491784	0.508761	16.0051
28418	.	357272	357276	cg11945929 cg10079374 cg00815399 cg00413089 cg12744031	chr7 : 158957693 - chr7 : 158958494	chr7	801	5	0.414877	0.500799	0.503362	0.414494	0.494708	0.429785	0.500748	0.494708	16.0093
9791	.	121931	121935	cg19515081 cg14163691 cg02814525 cg09255505 cg14918743	chr14 : 104802155 - chr14 : 104802838	chr14	683	5	0.478849	0.495105	0.495757	0.479381	0.57166	0.436278	0.437363	0.57166	16.023
25411	25659	322657	322662	cg07267782 cg05155704 cg19716238 cg04690482 cg18532076 cg21227040	chr6 : 54846429 - chr6 : 54846632	chr6	203	6	0.455011	0.503418	0.494816	0.454041	0.469124	0.49443	0.490336	0.469124	16.0291
11552	.	145907	145914	cg27444994 cg06831576 cg27120816 cg01718742 cg10241484 cg07681938 cg13397057 cg01007828	chr16 : 62036168 - chr16 : 62036403	chr16	235	8	0.481764	0.516415	0.444605	0.482115	0.589458	0.577315	0.509665	0.589458	16.0343
27686	27957	350192	350197	cg22424532 cg09118552 cg24836607 cg26423145 cg09911342 cg19800427	chr7 : 117427673 - chr7 : 117427925	chr7	252	6	0.43063	0.512167	0.485063	0.430773	0.506998	0.546866	0.53048	0.506998	16.0456
20286	.	258753	258757	cg00210994 cg15963552 cg20276377 cg13132965 cg22092811	chr3 : 99876049 - chr3 : 99876302	chr3	253	5	0.445632	0.520376	0.465916	0.445848	0.417413	0.583226	0.452593	0.417413	16.0594
1487	.	18443	18447	cg00294096 cg23243867 cg18380175 cg08431563 cg25306611	chr1 : 76868064 - chr1 : 76868572	chr1	508	5	0.463363	0.502314	0.49151	0.463168	0.429349	0.574197	0.511364	0.429349	16.0754
15331	.	192769	192776	cg24479552 cg11351527 cg14978687 cg27471755 cg06090864 cg03782727 cg00878516 cg25971548	chr19 : 35350678 - chr19 : 35352230	chr19	1552	8	0.504493	0.475228	0.487092	0.504962	0.551211	0.474215	0.497029	0.551211	16.0791
27072	.	341816	341820	cg24245305 cg02255297 cg20413415 cg21070087 cg11525352	chr7 : 43311721 - chr7 : 43312006	chr7	285	5	0.477111	0.492948	0.493317	0.477186	0.41285	0.562851	0.410158	0.41285	16.1166
3101	3112	38473	38477	cg11799387 cg20335179 cg04006718 cg16884822 cg15538193	chr10 : 1022588 - chr10 : 1022824	chr10	236	5	0.499183	0.48689	0.481507	0.499057	0.469205	0.406353	0.527069	0.469205	16.1196
14915	.	187783	187788	cg04566159 cg00487737 cg03302259 cg26570683 cg00481884 cg03719155	chr19 : 11578900 - chr19 : 11579066	chr19	166	6	0.491879	0.494338	0.484807	0.491732	0.462155	0.401937	0.562323	0.462155	16.1332
10474	.	131795	131800	cg11821817 cg05804863 cg22963554 cg15431821 cg00462168 cg00544449	chr15 : 79432175 - chr15 : 79432461	chr15	286	6	0.48911	0.49535	0.479572	0.488759	0.492482	0.575095	0.570254	0.492482	16.1911
4858	.	58573	58579	cg00338749 cg22685816 cg06130072 cg05997730 cg25053386 cg24404533 cg07608370	chr11 : 1036677 - chr11 : 1036866	chr11	189	7	0.422557	0.517999	0.444643	0.42295	0.393964	0.515931	0.431818	0.393964	16.1955
21377	.	273232	273237	cg07260927 cg01089498 cg24431872 cg14820199 cg24029517 cg00368055	chr4 : 11427198 - chr4 : 11428066	chr4	868	6	0.493072	0.49591	0.466148	0.492942	0.468145	0.376045	0.390606	0.468145	16.2179
25750	.	327705	327709	cg11518846 cg20980055 cg20286200 cg05062333 cg01162672	chr6 : 133241108 - chr6 : 133241138	chr6	30	5	0.474611	0.489321	0.491928	0.47499	0.487911	0.519988	0.517701	0.487911	16.2292
5908	.	71393	71400	cg01240599 cg27022933 cg12894325 cg04565008 cg06148175 cg00350199 cg25835179 cg04986336	chr11 : 67650574 - chr11 : 67650888	chr11	314	8	0.489493	0.469802	0.493017	0.489513	0.541871	0.415244	0.552924	0.541871	16.2388
25368	.	322148	322154	cg14997592 cg04595372 cg25390787 cg26715042 cg08942800 cg01076129 cg12440062	chr6 : 49713465 - chr6 : 49713679	chr6	214	7	0.462759	0.486334	0.495469	0.462945	0.553265	0.485901	0.449922	0.553265	16.2514
20046	.	254717	254726	cg07758574 cg20835282 cg20603260 cg11098493 cg10259735 cg06241292 cg19498237 cg16523704 cg07207099 cg08846852	chr3 : 49276937 - chr3 : 49277382	chr3	445	10	0.459677	0.498769	0.476334	0.460167	0.496097	0.479126	0.503987	0.496097	16.3298
16501	.	206216	206220	cg08470875 cg04944784 cg26314531 cg25036284 cg27170947	chr2 : 26178849 - chr2 : 26179230	chr2	381	5	0.464029	0.48029	0.492562	0.463789	0.48471	0.521279	0.548176	0.48471	16.3385
27315	.	344927	344932	cg25544461 cg04292993 cg12209693 cg25714115 cg04376123 cg24702341	chr7 : 74480243 - chr7 : 74480949	chr7	706	6	0.510087	0.469365	0.437533	0.509914	0.57264	0.583659	0.606771	0.57264	16.3591
6002	6062	72296	72302	cg04495670 cg06329574 cg15119027 cg24359323 cg15554555 cg15337897 cg24795627	chr11 : 69819528 - chr11 : 69819689	chr11	161	7	0.468328	0.460822	0.49509	0.468235	0.506782	0.559176	0.392254	0.506782	16.3863
19794	.	250504	250509	cg19392656 cg16604516 cg17561417 cg18603228 cg01896761 cg18406197	chr3 : 13548915 - chr3 : 13548951	chr3	36	6	0.452028	0.496948	0.468631	0.452081	0.546019	0.487095	0.42921	0.546019	16.4306
15827	16002	199431	199435	cg23061046 cg21951729 cg01462607 cg17519645 cg16854917	chr19 : 51702971 - chr19 : 51703439	chr19	468	5	0.493903	0.474416	0.454471	0.493855	0.589101	0.484429	0.434028	0.589101	16.4788
3702	.	45499	45503	cg23341612 cg11639651 cg05532178 cg12682133 cg11762346	chr10 : 69220021 - chr10 : 69220357	chr10	336	5	0.495895	0.448594	0.472387	0.495579	0.503791	0.465315	0.550493	0.503791	16.4928
16912	.	212620	212626	cg05068981 cg07153098 cg22037978 cg23411919 cg16851758 cg13174084 cg06502755	chr2 : 84290614 - chr2 : 84290827	chr2	213	7	0.480318	0.481007	0.464781	0.480294	0.471561	0.501587	0.518716	0.471561	16.5247
21618	21836	276667	276671	cg02117721 cg10728756 cg24765658 cg24774306 cg25432696	chr4 : 73836704 - chr4 : 73837012	chr4	308	5	0.432098	0.485408	0.477308	0.4332	0.540722	0.439206	0.425158	0.540722	16.597
26308	.	333841	333845	cg06413196 cg03719152 cg10623530 cg00795927 cg01462184	chr7 : 600701 - chr7 : 601184	chr7	483	5	0.453259	0.485077	0.473354	0.453303	0.508608	0.44043	0.524405	0.508608	16.5972
24173	24405	309269	309276	cg11414709 cg19085712 cg01984858 cg15051226 cg09764408 cg18109777 cg27136241 cg07160574	chr6 : 28587278 - chr6 : 28587454	chr6	176	8	0.462461	0.473616	0.470201	0.462139	0.538772	0.456385	0.46226	0.538772	16.6504
1135	.	13441	13445	cg23037132 cg17449954 cg17602126 cg12160637 cg06154570	chr1 : 39639992 - chr1 : 39640093	chr1	101	5	0.45297	0.471258	0.477226	0.453149	0.486539	0.395496	0.394619	0.486539	16.667
23674	23895	303695	303703	cg19626725 cg00080972 cg21226059 cg14820908 cg02136620 cg09060608 cg05457628 cg22764044 cg26516362	chr5 : 179559130 - chr5 : 179559906	chr5	776	9	0.441537	0.460759	0.480132	0.441938	0.550633	0.531726	0.523262	0.550633	16.6892
28981	.	363881	363887	cg20132801 cg05968988 cg24562610 cg01757586 cg23536158 cg00079785 cg12846837	chr8 : 47259691 - chr8 : 47260298	chr8	607	7	0.48642	0.418999	0.422982	0.486528	0.628229	0.493262	0.471045	0.628229	16.7718
# We also used another procedure, which combined the TCGA and the GEO data sets as a whole data set and then resampled the whole data set as training and testing sets (8:2).
#MCBs were identified, and models were built and ranked using 10 fold cross validation in the training set. Ranking was based on the performance (AUC) of multiple models (Column COX_cv, SVR_cv, eNet_cv and em_cv) in the training set.
#The results showed that 76 MCBs were identical to the results in sheet 2 (training/validation/testing). We found similar result that MCB 28732 (MCB 29016 in sheet 2, see colmun MCB_no_identical) was also top RP ranked (same CpGs and location, see top ranked MCB).
